# Supplementary material for: Building a robust backbone for Astragalus using a clade‐specific target enrichment bait set
Source: Am J Bot. 2025 Aug 19;112(8):e70084. doi: 10.1002/ajb2.70084 (PMC12374571; doi:10.1002/ajb2.70084)
Supplement: Supplementary file 1 — Table S1. Taxa originally sampled by Azani et al. ( 2017) and resampled in the present study. Table S2. Additional plastome sequences downloaded from NCBI database used in this study. Table S3. Hybpiper gene recovery statistics. Table S4. Statistics of the orthology inference performed with the monophyletic outgroup (MO) method described by Yang and Smith ( 2014). [file AJB2-112-e70084-s002.xlsx]

## Sheet: Table S1 Azani et al 2017 sampl
Buono et al. – American Journal of Botany 2025 – Appendix S1
Appendix S1. Supporting tables.
Table S1 Taxa originally sampled by Azani et al. (2017) and resampled in the present study. Sample numbers correspond to those used in Azani et al. (2017). Taxa highlighted in grey indicate cases where a different voucher specimen was used.
Number	Taxon	Clade sensu Anzani et al. 2017	Section	Voucher Azani et al. 2017	Vouchers sampled	Origin	Year of collection
7	A. alyssoides Lam.	Hypoglottis	Hololeuce	A. Talebi, 43138, TUH	Safavi & Alizade & Nikchehre, 84119, 110283 MSB	Iran	2003
9	A. annularis Forssk.	Glottis		K. Tilbörger, s.n., MSB	K. Tilbörger, s.n., MSB	Israel	1992
21	A. bisulcatus A. Gray var. haydenianus	Diholcos	Bisulcati	M. F. Wojciechowski, 133	A. Tiehm, 13563, M	USA	2001
23	A. bombycinus Boiss.	Diholcos	Platyglottis	K. H. Rechinger, 9857, M	Rechinger, 9857, M	Iraq	1957
26	A. brachypetalus Trautv.	Hypoglottis	Stereothrix	H. Akhani, 9390, M	H. Akhani, 9390, M	Iran	1994
35	A. canadensis L. var. brevidens	Hamosa	Uliginosi	M. F. Wojciechowski, 302	A. Tiehm, 13225, 86946 M	Canada	2000
37	A. caprinus L. subsp. caprinus	Phaca	Caprini	O. Andres, 2774, MSB	O. Andres, 2774, 5932 MSB	Iraq	1969
39	A. christianus L. subsp. christianus	Phaca	Astragalus	M. Nydegger, 47315, MSB	M. Nydegger, 47424, 11057, MSB	Turkey	1993
44	A. contortuplicatus L.	Contortuplicata	Cycloglottis	Botschkin and Klinkova, 15188, MSB	Botschkin and Klinkova, 15188, 5882 MSB	Russia, Europe	1989
45	A. cornu-bovis Lipsky	Trimeniaeus	Sesamei	K. H. Rechinger, 51405, M	K. H. Rechinger, 51405, 257255 M	Iran	1975
50	A. depressus L.	Hamosa	Tapinodes	W. Lang, s.n., M	W. Lang, s.n., M	Switzerland	1988
51	A. dipelta Bunge	Hypoglottis	Dipelta	F. Memariani and Zangooei, 42542, FUMH	Assadi & Maassoumi, 50863, 6986 M	Iran	1984
53	A. echinatus Murr.	Diholcos	Pentaglottis	D. Podlech, 51232, MSB	D. Podlech, 51232, 002549 MSB	Spain	1996
55	A. epiglottis L. (1)	Glottis	Epiglottis	D. Podlech, 45878, MSB	D. Podlech, 45878, 7157 MSB	Morocco	1989
58	A. eremophilus Boiss. subsp. eremophilus (1)	Diholcos	Harpilobus	Soják, 1534, MSB	Maassoumi & Abouhamzeh, 52074, 005978 MSB	Iran	1985
64	A. filicaulis (2)	Hypoglottis	Sesamei	M. R. Joharchi, 34074, FUMH	Assadi & Maassoumi, 55373, 7540 MSB	Iran	1986
67	A. flavus Nutt.	Diholcos	Ocreati	M. F. Wojciechowski, 138, W	O. Buchtien, s.n., M	USA	1895
72	A. glycyphylloides DC.	Hamosa	Glycyphyllus	A. Ghahreman and V. Mozaffarian, 9661, TUH	A. Ghahreman and V. Mozaffarian, 9661, 100537 MSB	Iran	1990
75	A. guttatus Banks & Sol. (1)	Trimeniaeus	Aulacolobus	Sytin and Ryazanova, s. n., MSB	Sytin, 002777 MSB	Ukraine	2000
79	A. hemiphaca Kar. & Kir.	Trimeniaeus	Oroboidei	Saposhnikov and Schischkin, s.n., M	[cyrillic], 5420 M	Kazakhstan	1912
80	A. himalayanus Klotzsch	Hypoglottis	Komaroviella	Dickoré, 20743, MSB	Dickoré, 20743, 157810 MSB	India	2005
81	A. hispidulus DC.	Ophiocarpus	Hispiduli	D. Podlech, 44568, MSB	D. Podlech, 44568, 005977 MSB	Egypt	1989
82	A. hissaricus Lipsky	Hypoglottis	Hololeuce	Varivtseva and Nepli, 517, MSB	Varivtseva & Nepli, 517, 71531 MSB	Tajikistan	1948
83	A. hymenostegis Fisch. & C.A.Mey.	Astracantha	Hymenostegis	Y. Salmaki et al., 39869, TUH	Bagheri, 98071, 168221 MSB	Azerbaijan	2013
85	A. incanus L. subsp. incanus	Cercidothrix	Incani	Lambinon, 85/Es/234, MSB	Lambinon, 139789 MSB	Spain	1985
87	A. intercedens Sam. ex Rech.f.	Ophiocarpus	Hispiduli	Colonette, 6513, MSB	Colonette, 6513, 8086 MSB	Saudi Arabia	1988
92	A. latifolius Lam.	Cercidothrix	Incani	S. Zarre et al., 3910, TUH	Safavi & Alizade & Nikchehre, 84136, 110287 MSB	Iran	2003
95	A. leucocephalus Graham	Ophiocarpus	Poliothrix	Schickhoff, 260, MSB	Schickhoff, 260, 142142 MSB	Pakistan	1990
97	A. lonchocarpus Torr.	Diholcos	Lonchocarpi	M. F. Wojciechowski, 143	N.H. Holmegren, 11924, M	USA	1993
103	A. macrourus Fisch. & C.A.Mey.	Hypoglottis	Malacothrix	D. Podlech and A. A. Maassoumi, 55251, MSB	Podlech & Maassoumi & Zarre, 55251, 001838 MSB	Iran	2001
104	A. mareoticus Delile	Diholcos	Harpilobus	D. Podlech, 49326, MSB	D. Podlech, 49256, 9466 MSB	Morocco	1990
106	A. microcephalus Willd.	Astracantha	Rhacophorus	D. Podlech, A. A. Maassoumi and S. Zarre,55225, MSB	Podlech, 55200, 104726 MSB	Iran	2001
109	A. norvegicus Weber	Trimeniaeus	Oroboidei	Buttler and Gauhl, 8260, M	Buttler and Gauhl, 8260, M	Norway	1965
110	A. nothoxys A. Gray	Diholcos	Leptocarpi	M. F. Wojciechowski, 177	A. Meebold, 15315 M	USA	1932
111	A. nuttallianus DC.	Diholcos	Leptocarpi	M. F. Wojciechowski, 101	A. Meebold, 8820, M	USA: Arizona	1930
114	A. ophiocarpus Bunge	Ophiocarpus	Ophiocarpus	Faghihnia and Zangooie, 30133, FUMH	D. Podlech, 30832, 10892 MSB	Iran	1978
116	A. oreades C.A.Mey.	Hypoglottis	Hypoglottidei	Ekici, 3768, MSB	Ekici, 9768, 146896 MSB	Turkey	2007
119	A. oxyodon Baker	Hypoglottis	Komaroviella	Millinger, 3509, MSB	A. Millinger, 3509, 74948, MSB	Pakistan	1999
122	A. pelecinus subsp. pelecinus	Glottis	Biserrula	D. Podlech, 51802, MSB	D. Podlech, 51802, 005973 MSB	Spain	1993
123	A. penetratus Maassoumi		Brachylobium	Parishani, 14197, M	Parishani, 14197, M	Iran	2003
126	A. persepolitanus Boiss.	Trimeniaeus	Sesamei	S. Zarre and N. Azani, 43861, TUH	Zarre & Isalkmaki & Ebrahimi, 34339, 155256 MSB	Iran	2009
128	A. polycladus Bureau & Franch.	Hypoglottis	Poliothrix	Dickoré, 14096, MSB	Dickoré, 14096, 70343 MSB	China	1996
131	A. raphaelis G.Ferro	Ophiocarpus	Sesamei	Brullo, Giusso and Sciandrello, s.n., MSB	Brullo & Giusso & Sciandrello, 138169 MSB	Italy	2006
135	A. schimperi Boiss.	Hypoglottis	Sesamei	A. Danin, s.n., MSB	A. Danin, 10033, MSB	Israel	1988
137	A. sclerocladus Bunge	Astracantha	Acanthophace	American-Iranian Botanical Delegation, 33731, MSB	American-Iranian Botanical Delegation, 33731, 116432 MSB	Iran	2004
138	A. scorpioides Pourr. ex Willd.	Hypoglottis	Sesamei	R. Vogt and Ch. Oberprieler, 8802, 14493 MSB	Vogt & Oberprieler, 18-427, 005965 MSB	Morocco	1995
145	A. simonii Hub.-Mor.	Trimeniaeus	Theiochrus	M. Nydegger, 46240, MSB	Nydegger, 46239, 8634 MSB	Turkey	1992
150	A. stalinskyi Širj.	Diholcos	Ankylotus	F. Memariani and Zangooie, 42341, FUMH	Assadi & Maassoumi, 50866, 8693 MSB	Iran	1984
166	A. uliginosus L.	Hamosa	Uliginosi	Korotkova and Kovaleva, 993, MSB	Korotkova & Kovaleva, 993, 92743 MSB	Russia-Siberia	1977
172	Colutea persica Boiss.	Outgroup		Manutscgehri, 970, MSB	D. Podlech, 970, 75414 MSB	Iran	1977
175	Oxytropis purpurea Markgr.	Outgroup	-	A.O. Chater, 303, M	A.O. Chater, 303, M	Yugoslavia	1971
178	Podlechiella vogelii subsp. fatimensis	Outgroup	-	D. Podlech, 35852, MSB	D. Podlech, 36700, MSB	Algeria	1982

## Sheet: Table S2 NCBI chloroplast seque
Buono et al. – American Journal of Botany 2025 – Appendix S1
Table S2 Additional plastome sequences downloaded from NCBI database used in this study.
Taxa	ID	Section
A. acaulis	SRR12136645	Hookeriana
A. alpinus	SRR12136638	Oroboidei
A. americanus	SRR12136665	Cenantrum
A. anserinaeifolius	SRR12136630	Malacothrix
A. arbuscula	ON550412.1	Dissitiflori
A. arpilobus	ON550410.1	Harpilobus
A. bhotanensis	NC_047381	Brachycephalae
A. cognatus	ON550409.1	Ammodendron
A. dipelta	SRR12136669	Dipelta
A. discolor	SRR12136601	Craccina
A. dshimensis	SRR12136639	Coluteocarpus
A. ellipsoideus	SRR12136610	Laguropsis
A. exscapus	SRR12136663	Caprini
A. forrestii	SRR12136629	Galegiformes
A. glycyphyllos	OY754317.1	Glycyphyllos
A. graveolens	SRR12136643	Galegiformes
A. gummifer	MN746310.1	Platonychium
A. henryi	SRR12136605	Cenantrum
A. himalayanus	SRR12136624	Komaroviella
A. jessenii	SRR12136613	Alopecuroidei
A. koburensis	SRR12136600	Trachycercis
A. laxmannii	NC_052923.1	Onobrychoidei
A. membranaceus	OR652286.1	Cenantrum
A. mongholicus	KU666554.1	Cenantrum
A. orbicularifolius	SRR12136627	Pseudotapinoides
A. oxyglottis	ON550396.1	Oxyglottis
A. pachyrhachis	SRR12136668	Poterion
A. patterrsonii	NC_063490.1	Neo-Astragalus
A. petraeus	SRR12136634	Erioceras
A. piletocladus	SRR12136659	Rhacophorus
A. scaberrimus	MW654102.1	Trachycercis
A. scaberrimus	NC_058245.1	Trachycercis
A. scaberrimus	SRR12136651	Trachycercis
A. sinicus	OM287552.1	Lotidium
A. sinicus	SRR12136604	Lotidium
A. strictus	MT120746.1	Poliothrix
A. strictus	SRR12136587	Poliothrix
A. uliginosus	SRR12136597	Uliginosi
A. vulpinus	ON550390.1	Alopecuroidei
A. vulpinus	SRR12136628	Alopecuroidei

## Sheet: Table S3 HybPiper stats
Buono et al. – American Journal of Botany 2025 – Appendix S1
Table S3 Hybpiper gene recovery statistics
Name	NumReads	ReadsMapped	PctOnTarget	GenesMapped	GenesWithContigs	GenesWithSeqs	GenesAt25pct	GenesAt50pct	GenesAt75pct	GenesAt150pct	ParalogWarningsLong	ParalogWarningsDepth	GenesWithoutStitchedContigs	GenesWithStitchedContigs	GenesWithStitchedContigsSkipped	GenesWithChimeraWarning	TotalBasesRecovered
Ast_acaulis_1	8754302	2046806	23.4	786	770	740	739	738	733	0	19	31	717	23	0	0	719223
Ast_alopecurus_2	3725630	1171216	31.4	786	751	716	716	714	708	0	16	19	699	17	0	0	698925
Ast_alyssoides_3	7926550	113561	1.4	786	661	610	594	572	516	0	3	5	577	33	0	0	539169
Ast_annularis_4	4498682	970086	21.6	786	739	612	611	610	594	0	5	6	581	31	0	0	600918
Ast_apricus_5	10066348	3365533	33.4	786	784	756	753	752	746	0	13	21	719	37	0	0	727467
Ast_australis_6	7625516	2707405	35.5	786	776	757	757	756	752	0	19	27	734	23	0	0	727989
Ast_austroaegaeus_7	9608024	3105749	32.3	786	769	748	746	744	738	1	22	28	718	30	0	0	721209
Ast_bisulcatus_var_hay_8	7060202	1470396	20.8	786	753	736	730	718	686	1	242	286	615	121	0	0	686931
Ast_bombycinus_9	7349724	1203939	16.4	786	735	714	712	712	699	0	8	11	700	14	0	0	692220
Ast_brachypetalus_10	13096388	2021464	15.4	786	772	754	753	748	735	0	20	35	720	34	0	0	718680
Ast_canadensis_var_bre_11	11967226	2126478	17.8	786	756	742	742	739	734	0	15	20	718	24	0	0	715065
Ast_caprinus_12	9842546	3199443	32.5	786	785	750	750	747	738	0	16	23	733	17	0	0	721428
Ast_caraganae_13	4026596	1363434	33.9	786	763	728	727	726	711	0	8	14	715	13	0	0	703239
Ast_chlorostachys_14	4999452	1721461	34.4	786	770	753	750	749	739	0	8	14	738	15	0	0	718668
Ast_chorizanthus_15	11276072	3642809	32.3	786	783	773	772	772	764	0	29	45	746	27	0	0	739869
Ast_christianus_sub_chr_16	10890516	1988796	18.3	786	772	726	724	723	713	0	14	20	697	29	0	0	699279
Ast_contortuplicatus_17	12954696	2270277	17.5	786	774	753	752	750	746	0	16	17	734	19	0	0	723294
Ast_cornu_18	14966028	3168587	21.2	786	783	766	765	758	740	1	144	205	597	169	0	0	719706
Ast_dactylocarpus_19	17977364	6474214	36	786	785	754	751	750	747	0	13	17	729	25	0	0	723984
Ast_depressus_20	3803474	983240	25.9	786	726	704	703	694	680	0	8	10	684	20	0	0	672090
Ast_dipelta_21	12113674	2138704	17.7	786	777	731	730	728	723	0	13	13	709	22	0	0	703521
Ast_dolichopyllus_22	13243004	4476404	33.8	786	784	769	768	764	754	0	44	116	661	108	0	0	731586
Ast_echinatus_23	21947158	3743291	17.1	786	783	769	769	765	756	1	252	321	592	177	0	0	732537
Ast_echinops_24	3460584	1093869	31.6	786	746	711	710	707	694	0	9	10	696	15	0	0	684849
Ast_epiglottis_25	14257862	3446955	24.2	786	785	669	668	665	657	0	7	8	642	27	0	0	650919
Ast_eremophilus_sub_ere_26	11193076	1939640	17.3	786	766	742	740	739	734	0	18	21	720	22	0	0	714024
Ast_falconeri_27	22409112	8116935	36.2	786	785	756	756	752	749	0	11	15	745	11	0	0	729195
Ast_filicaulis_28	8546632	1355292	15.9	786	715	678	676	671	660	0	8	8	661	17	0	0	657039
Ast_frigidus_29	3193064	518320	16.2	786	783	760	758	754	742	1	16	27	713	47	0	0	725589
Ast_fruticosus_30	3438850	1100729	32	786	719	699	698	692	664	0	20	33	670	29	0	0	672264
Ast_glycyphylloides_31	10279412	1961496	19.1	786	772	751	751	747	737	0	11	14	720	31	0	0	718044
Ast_guttatus_32	14311544	2204988	15.4	786	782	758	757	756	751	0	8	10	742	16	0	0	725433
Ast_hemiphaca_33	6965292	1088033	15.6	786	720	690	687	677	649	0	6	9	669	21	0	0	656202
Ast_hispidulus_34	8830750	1468217	16.6	786	771	744	744	742	735	0	13	20	719	25	0	0	711963
Ast_hissaricus_35	5194436	751326	14.5	786	599	564	560	542	505	0	10	12	549	15	0	0	533259
Ast_hoffmeisteri_36	6693262	2362860	35.3	786	781	743	742	740	735	0	13	16	733	10	0	0	718914
Ast_hymenostegis_37	8930610	1806334	20.2	786	766	749	747	746	736	0	33	38	714	35	0	0	719277
Ast_incanus_38	12959584	2330613	18	786	781	765	765	762	757	0	12	21	728	37	0	0	732333
Ast_intercedens_39	8778560	1401992	16	786	767	747	747	744	738	0	13	15	727	20	0	0	714270
Ast_leucocephalus_40	13467798	2498102	18.5	786	785	768	768	767	762	1	13	16	740	28	0	0	735483
Ast_lipskyi_41	3833934	1260157	32.9	786	768	733	733	733	715	0	5	8	714	19	0	0	701565
Ast_lonchocarpus_42	5926928	1316173	22.2	786	702	671	668	651	599	0	178	210	590	81	0	0	626586
Ast_macrobotrys_43	11553740	4016352	34.8	786	782	772	772	771	767	0	28	56	715	57	0	0	742230
Ast_macrotropis_44	4451416	1564060	35.1	786	767	746	744	738	716	0	47	72	696	50	0	0	701172
Ast_macrourus_45	4922562	929318	18.9	786	694	675	671	649	595	0	4	9	644	31	0	0	630114
Ast_mareoticus_46	9754798	2401874	24.6	786	780	762	762	761	741	1	215	257	595	167	0	0	721605
Ast_microcephalus_47	4771104	1101405	23.1	786	713	694	692	685	667	0	14	18	677	17	0	0	670221
Ast_mirabilis_sub_cho_48	11626416	3856303	33.2	786	784	762	758	752	747	0	9	16	724	38	0	0	728598
Ast_monspessulanus_49	12255330	3947550	32.2	786	768	748	747	746	739	0	20	27	715	33	0	0	723054
Ast_mucronifolius_50	3617062	1113330	30.8	786	731	709	708	702	680	0	16	27	687	22	0	0	682503
Ast_norvegicus_51	6846986	849604	12.4	786	584	549	546	533	509	0	8	12	537	12	0	0	529413
Ast_nothoxys_52	5210826	1366962	26.2	786	739	715	711	698	661	0	204	245	604	111	0	0	662628
Ast_nuttallianus_53	5466098	1282227	23.5	786	742	716	714	702	663	1	246	295	594	122	0	0	667632
Ast_olgae_54	3528906	1073822	30.4	786	742	712	711	709	694	0	10	11	701	11	0	0	689610
Ast_ophiocarpus_55	7996486	1304170	16.3	786	762	740	739	737	731	0	13	16	719	21	0	0	710424
Ast_oreades_56	10711658	2024018	18.9	786	768	749	749	748	742	0	22	28	723	26	0	0	721083
Ast_oxyodon_57	7375086	1613598	21.9	786	771	757	755	751	741	0	7	11	744	13	0	0	721866
Ast_pelecinus_sub_pel_58	8200056	2018620	24.6	786	771	657	657	654	641	0	5	5	642	15	0	0	640908
Ast_penetratus_59	9557494	2205315	23.1	786	780	763	762	760	756	0	14	16	754	9	0	0	732753
Ast_polycladus_61	9439374	1893157	20.1	786	775	755	754	750	745	0	14	18	738	17	0	0	723357
Ast_psilacanthus_62	11200538	1201263	10.7	786	587	558	552	540	520	0	6	8	542	16	0	0	532116
Ast_raphaelis_63	4518478	1454343	32.2	786	775	741	740	737	723	0	18	23	715	26	0	0	711336
Ast_scheremetevianus_64	5573874	1126940	20.2	786	746	726	725	723	711	0	7	9	708	18	0	0	698418
Ast_schimperi_65	11850336	3912957	33	786	785	752	752	750	746	0	17	26	733	19	0	0	724275
Ast_sclerocladus_66	9572986	1760669	18.4	786	772	749	749	746	742	0	12	15	733	16	0	0	719481
Ast_scorpioides_67	13959410	2382459	17.1	786	783	773	772	767	755	0	26	35	732	41	0	0	732492
Ast_siculus_68	9465906	1865256	19.7	786	768	746	745	729	680	1	146	222	651	95	0	0	681663
Ast_simonii_69	8661580	2719839	31.4	786	781	769	768	764	758	0	23	46	724	45	0	0	733740
Ast_stalinskyi_70	10625042	1733337	16.3	786	776	755	753	751	745	0	6	6	741	14	0	0	720387
Ast_substipitatus_71	8108134	1629877	20.1	786	773	747	746	742	734	0	13	15	725	22	0	0	708030
Ast_sulcatus_72	3371222	1097712	32.6	786	758	728	727	718	704	0	8	12	709	19	0	0	697461
Ast_sungpanensis_73	8783864	2478727	28.2	786	770	758	758	755	749	0	26	36	740	18	0	0	726999
Ast_tatjanae_74	15393230	5496061	35.7	786	785	772	770	768	760	0	21	50	700	72	0	0	735627
Ast_tortuosus_75	2243600	643846	28.7	786	558	520	520	513	500	0	6	9	512	8	0	0	542442
Ast_tribuloides_60	4015478	1344541	33.5	786	748	724	724	718	708	0	29	33	708	16	0	0	700527
Ast_uliginosus_76	4429540	726596	16.4	786	561	514	513	507	484	0	7	8	510	4	0	0	500850
Ast_webbianus_77	3168452	1019830	32.2	786	746	716	716	714	695	0	7	11	702	14	0	0	691011
Col_persica_78	7406784	1591262	21.5	800	791	748	747	745	722	0	22	28	727	21	0	0	700737
Oxy_purpurea_79	12328132	1751024	14.2	800	771	706	704	702	681	0	10	19	686	20	0	0	668001
Pod_vogelii_sub_fat_80	6924508	1151507	16.6	800	753	684	683	681	661	0	13	13	674	10	0	0	652419
AVERAGE	8.76596e+06	2.06431e+06	23.9563	786.525	751.05	721.575	720.062	715.4	701.05	0.1125	33.375	44.725	686.325	35.25	0	0	690517

## Sheet: Table S4 ortholog_taxon_stats
Buono et al. – American Journal of Botany 2025 – Appendix S1
Table S4. Statistics for the orthology inference performed with the monophyletic outgroup (MO) method described by Yang and Smith (2014)
Name	num_ortho	%ortho_out_of_total_781
Alh_sparsifolia_trp	538	0.68886
Ast_acaulis_1	685	0.877081
Ast_alopecurus_2	669	0.856594
Ast_alyssoides_3	533	0.682458
Ast_annularis_4	588	0.752881
Ast_apricus_5	688	0.880922
Ast_arbuscula_trp	519	0.664533
Ast_australis_6	643	0.823303
Ast_austroaegaeus_7	672	0.860435
Ast_bhotanensis_trp	612	0.783611
Ast_bisulcatus_var_hay_8	539	0.690141
Ast_bombycinus_9	547	0.700384
Ast_brachypetalus_10	683	0.87452
Ast_canadensis_var_bre_11	658	0.84251
Ast_caprinus_12	698	0.893726
Ast_caraganae_13	684	0.8758
Ast_chlorostachys_14	655	0.838668
Ast_chorizanthus_15	678	0.868118
Ast_christianus_sub_chr_16	672	0.860435
Ast_chrysochlorus_trp	515	0.659411
Ast_contortuplicatus_17	681	0.871959
Ast_cornu_18	506	0.647887
Ast_dactylocarpus_19	690	0.883483
Ast_depressus_20	634	0.81178
Ast_dipelta_21	623	0.797695
Ast_dolichopyllus_22	610	0.78105
Ast_echinatus_23	490	0.627401
Ast_echinops_24	660	0.84507
Ast_epiglottis_25	639	0.818182
Ast_eremophilus_sub_ere_26	599	0.766965
Ast_falconeri_27	718	0.919334
Ast_filicaulis_28	580	0.742638
Ast_frigidus_29	704	0.901408
Ast_fruticosus_30	614	0.786172
Ast_glycyphylloides_31	671	0.859155
Ast_guttatus_32	596	0.763124
Ast_hemiphaca_33	543	0.695262
Ast_hispidulus_34	664	0.850192
Ast_hissaricus_35	483	0.618438
Ast_hoffmeisteri_36	707	0.90525
Ast_hymenostegis_37	610	0.78105
Ast_incanus_38	636	0.814341
Ast_intercedens_39	669	0.856594
Ast_laxmannii_trp	565	0.723431
Ast_lentiginosus_trp	483	0.618438
Ast_leucocephalus_40	627	0.802817
Ast_lipskyi_41	677	0.866837
Ast_lonchocarpus_42	481	0.615877
Ast_macrobotrys_43	655	0.838668
Ast_macrotropis_44	641	0.820743
Ast_macrourus_45	601	0.769526
Ast_mareoticus_46	477	0.610755
Ast_membranaceus_trp	286	0.366197
Ast_microcephalus_47	569	0.728553
Ast_mirabilis_sub_cho_48	694	0.888604
Ast_monspessulanus_49	620	0.793854
Ast_mucronifolius_50	582	0.745198
Ast_norvegicus_51	438	0.560819
Ast_nothoxys_52	524	0.670935
Ast_nuttallianus_53	540	0.691421
Ast_olgae_54	662	0.847631
Ast_ophiocarpus_55	638	0.816901
Ast_oreades_56	673	0.861716
Ast_oxyodon_57	662	0.847631
Ast_pelecinus_sub_pel_58	636	0.814341
Ast_penetratus_59	615	0.787452
Ast_polycladus_61	472	0.604353
Ast_propinquus_trp	230	0.294494
Ast_psilacanthus_62	683	0.87452
Ast_raphaelis_63	653	0.836108
Ast_scaberrimus_trp	578	0.740077
Ast_scheremetevianus_64	700	0.896287
Ast_schimperi_65	678	0.868118
Ast_sclerocladus_66	635	0.81306
Ast_scorpioides_67	627	0.802817
Ast_siculus_68	616	0.788732
Ast_simonii_69	517	0.661972
Ast_stalinskyi_70	640	0.819462
Ast_substipitatus_71	675	0.864277
Ast_sulcatus_72	684	0.8758
Ast_sungpanensis_73	621	0.795134
Ast_tatjanae_74	479	0.613316
Ast_tortuosus_75	595	0.761844
Ast_tribuloides_60	678	0.868118
Ast_uliginosus_76	456	0.583867
Ast_webbianus_77	667	0.854033
Cara_sinica_trp	509	0.651729
Carm_subulata_trp	590	0.755442
Che_polystichoides_trp	529	0.677337
Cic_arietinum_gen	702	0.898848
Cli_puniceus_trp	479	0.613316
Col_arborescens_trp	606	0.775928
Col_persica_78	711	0.910371
Cor_multijugum_trp	541	0.692702
Ere_songoricum_trp	528	0.676056
Gue_stenophylla_trp	538	0.68886
Hed_scoparium_trp	531	0.679898
Med_truncatula_gen	576	0.737516
Oxy_ochrocephala_trp	653	0.836108
Oxy_purpurea_79	667	0.854033
Phy_camptodontum_trp	426	0.545455
Pod_vogelii_sub_fat_80	653	0.836108
Sph_salsula_trp	611	0.78233
Sut_montana_trp	604	0.773367
Swa_canescens_trp	489	0.62612
Tib_yunnanensis_trp	495	0.633803
Tri_pratense_gen	704	0.901408
AVERAGE	599.766	0.767947
